# Supplementary material for: Establishment and Application of a Novel Genetic Detection Panel for SNPs in Mongolian Gerbils
Source: Genes (Basel). 2024 Jun 20;15(6):817. doi: 10.3390/genes15060817 (PMC11202554; doi:10.3390/genes15060817)
Supplement: Supplementary file 1 [file genes-15-00817-s001.zip]

Archive with 5 entries (5 files):
- Table S1-Panel with 219 SNPs from Mongolian gerbils.xlsx
- Table S2-The thirteen SNP loci that were deleted..xlsx
- Table S3-Panel with 206 SNPs from Mongolian gerbils.xlsx
- Table S4- Mongolian gerbil  - primers.xlsx
- Table S5- Principal component analysis.xlsx
