# Supplementary material for: Establishment and Application of a Novel Genetic Detection Panel for SNPs in Mongolian Gerbils
Source: Genes (Basel). 2024 Jun 20;15(6):817. doi: 10.3390/genes15060817 (PMC11202554; doi:10.3390/genes15060817)
Supplement: Supplementary file 1 [file genes-15-00817-s001.zip › Table S1-Panel with 219 SNPs from Mongolian gerbils.xlsx]

## Sheet: Sheet1
	Number	CHROM	POS	REF	ALT
1	MG1	NW_018657741.1	98533	G	C
2	MG2	NW_018657745.1	38708	C	T
3	MG3	NW_018657747.1	311094	C	T
4	MG4	NW_018657753.1	678345	T	G
5	MG5	NW_018657754.1	560493	G	C
6	MG6	NW_018657756.1	1631916	G	A
7	MG7	NW_018657763.1	436051	G	A
8	MG8	NW_018657766.1	14630	G	A
9	MG9	NW_018657770.1	1991006	T	C
10	MG10	NW_018657771.1	648802	T	C
11	MG11	NW_018657775.1	769235	G	A
12	MG12	NW_018657781.1	449005	C	T
13	MG13	NW_018657786.1	510560	A	/
14	MG14	NW_018657787.1	1710775	G	T
15	MG15	NW_018657791.1	460062	A	G
16	MG16	NW_018657795.1	55707	T	C
17	MG17	NW_018657799.1	1516582	C	T
18	MG18	NW_018657807.1	131051	G	C
19	MG19	NW_018657809.1	563494	T	C
20	MG20	NW_018657811.1	447910	A	T
21	MG21	NW_018657817.1	398040	G	A
22	MG22	NW_018657824.1	1734814	A	G
23	MG23	NW_018657825.1	519839	C	T
24	MG24	NW_018657826.1	1292302	C	A
25	MG25	NW_018657829.1	1055767	T	C
26	MG26	NW_018657831.1	719604	A	G
27	MG27	NW_018657831.1	879559	A	G
28	MG28	NW_018657833.1	248286	G	T
29	MG29	NW_018657834.1	189478	T	C
30	MG30	NW_018657836.1	459295	T	C
31	MG31	NW_018657838.1	1246167	G	A
32	MG32	NW_018657841.1	1168344	G	A
33	MG33	NW_018657844.1	118590	C	A
34	MG34	NW_018657847.1	498012	C	/
35	MG35	NW_018657849.1	147294	G	A
36	MG36	NW_018657857.1	308189	C	T
37	MG37	NW_018657859.1	1081095	C	G
38	MG38	NW_018657865.1	33504	C	T
39	MG39	NW_018657867.1	186713	G	A
40	MG40	NW_018657868.1	924443	A	G
41	MG41	NW_018657873.1	625203	A	G
42	MG42	NW_018657875.1	414824	G	T
43	MG43	NW_018657879.1	403965	T	C
44	MG44	NW_018657883.1	665202	C	T
45	MG45	NW_018657884.1	437796	C	T
46	MG46	NW_018657888.1	735326	A	G
47	MG47	NW_018657888.1	1469235	A	T
48	MG48	NW_018657891.1	586865	T	C
49	MG49	NW_018657893.1	1416535	C	T
50	MG50	NW_018657897.1	463201	C	T
51	MG51	NW_018657903.1	88938	G	A
52	MG52	NW_018657905.1	595719	G	A
53	MG53	NW_018657911.1	263254	C	T
54	MG54	NW_018657915.1	154939	T	C
55	MG55	NW_018657923.1	989207	G	A
56	MG56	NW_018657925.1	201393	A	G
57	MG57	NW_018657931.1	626614	G	C
58	MG58	NW_018657933.1	1081880	T	C
59	MG59	NW_018657940.1	1086178	C	T
60	MG60	NW_018657940.1	1304219	C	A
61	MG61	NW_018657947.1	160127	A	G
62	MG62	NW_018657951.1	640428	A	C
63	MG63	NW_018657958.1	234817	C	T
64	MG64	NW_018657961.1	673	T	C
65	MG65	NW_018657963.1	606891	G	C
66	MG66	NW_018657969.1	202995	G	A
67	MG67	NW_018657976.1	1219163	T	A
68	MG68	NW_018657978.1	450420	T	C
69	MG69	NW_018657979.1	84392	G	A
70	MG70	NW_018657983.1	363016	A	G
71	MG71	NW_018657991.1	462104	T	C
72	MG72	NW_018657993.1	90909	A	T
73	MG73	NW_018658000.1	110223	T	C
74	MG74	NW_018658009.1	639141	A	G
75	MG75	NW_018658013.1	386598	T	G
76	MG76	NW_018658015.1	308883	C	T
77	MG77	NW_018658023.1	1119570	C	A
78	MG78	NW_018658030.1	484689	G	A
79	MG79	NW_018658033.1	25028	G	A
80	MG80	NW_018658033.1	604720	A	G
81	MG81	NW_018658040.1	312346	C	G
82	MG82	NW_018658044.1	1083386	G	T
83	MG83	NW_018658045.1	152946	G	A
84	MG84	NW_018658047.1	122514	G	A
85	MG85	NW_018658050.1	713186	A	C
86	MG86	NW_018658057.1	33078	G	A
87	MG87	NW_018658060.1	167818	A	G
88	MG88	NW_018658067.1	612340	C	A
89	MG89	NW_018658069.1	554993	C	T
90	MG90	NW_018658072.1	555663	C	T
91	MG91	NW_018658078.1	48587	T	A
92	MG92	NW_018658081.1	346678	G	A
93	MG93	NW_018658083.1	76803	C	T
94	MG94	NW_018658087.1	982880	T	C
95	MG95	NW_018658089.1	544294	G	C
96	MG96	NW_018658094.1	34645	C	T
97	MG97	NW_018658102.1	117150	G	A
98	MG98	NW_018658105.1	206171	A	G
99	MG99	NW_018658113.1	64901	C	A
100	MG100	NW_018658118.1	308983	G	C
101	MG101	NW_018658119.1	161620	C	T
102	MG102	NW_018658128.1	673395	A	C
103	MG103	NW_018658132.1	145696	C	T
104	MG104	NW_018658147.1	41696	T	A
105	MG105	NW_018658148.1	43992	C	T
106	MG106	NW_018658149.1	310094	C	T
107	MG107	NW_018658151.1	621718	G	T
108	MG108	NW_018658152.1	182112	T	A
109	MG109	NW_018658160.1	706513	C	T
110	MG110	NW_018658161.1	564857	A	T
111	MG111	NW_018658162.1	824332	G	A
112	MG112	NW_018658163.1	768562	C	T
113	MG113	NW_018658164.1	274510	C	T
114	MG114	NW_018658168.1	333441	C	T
115	MG115	NW_018658170.1	468694	A	G
116	MG116	NW_018658171.1	131760	A	C
117	MG117	NW_018658172.1	79754	G	A
118	MG118	NW_018658174.1	212207	G	A
119	MG119	NW_018658176.1	75780	A	G
120	MG120	NW_018658178.1	144377	C	T
121	MG121	NW_018658179.1	526230	C	T
122	MG122	NW_018658182.1	70420	T	G
123	MG123	NW_018658186.1	356057	A	T
124	MG124	NW_018658203.1	697270	C	T
125	MG125	NW_018658204.1	819451	G	T
126	MG126	NW_018658204.1	827892	T	C
127	MG127	NW_018658244.1	165971	C	T
128	MG128	NW_018658258.1	331982	G	A
129	MG129	NW_018658270.1	64962	G	A
130	MG130	NW_018658272.1	786805	G	A
131	MG131	NW_018658273.1	646536	T	G
132	MG132	NW_018658278.1	540596	C	A
133	MG133	NW_018658342.1	247024	T	G
134	MG134	NW_018658431.1	259878	G	A
135	MG135	NW_018658433.1	394995	G	A
136	MG136	NW_018658498.1	329607	G	C
137	MG137	NW_018658583.1	438639	G	A
138	MG138	NW_018658610.1	530516	T	G
139	MG139	NW_018658612.1	137997	G	C
140	MG140	NW_018658631.1	60885	T	G
141	MG141	NW_018658696.1	413432	A	G
142	MG142	NW_018658707.1	206847	C	A
143	MG143	NW_018658719.1	489075	G	T
144	MG144	NW_018658731.1	91923	G	A
145	MG145	NW_018658735.1	102331	T	C
146	MG146	NW_018658761.1	495475	A	G
147	MG147	NW_018658767.1	212478	C	T
148	MG148	NW_018658782.1	494384	T	C
149	MG149	NW_018658832.1	303382	C	T
150	MG150	NW_018658891.1	293353	G	A
151	MG151	NW_018658931.1	191519	C	T
152	MG152	NW_018659004.1	397869	C	T
153	MG153	NW_018659011.1	268519	G	A
154	MG154	NW_018659015.1	154339	C	T
155	MG155	NW_018659017.1	199697	A	G
156	MG156	NW_018659021.1	1965	A	G
157	MG157	NW_018659022.1	188118	A	G
158	MG158	NW_018659023.1	43208	A	G
159	MG159	NW_018659023.1	51846	C	T
160	MG160	NW_018659044.1	61689	G	A
161	MG161	NW_018659102.1	20454	G	A
162	MG162	NW_018659167.1	382149	G	T
163	MG163	NW_018659169.1	238430	C	A
164	MG164	NW_018659319.1	233618	A	C
165	MG165	NW_018659371.1	229459	C	T
166	MG166	NW_018659372.1	305429	G	T
167	MG167	NW_018659372.1	316977	C	T
168	MG168	NW_018659461.1	81982	C	T
169	MG169	NW_018659568.1	45252	A	G
170	MG170	NW_018659622.1	233731	C	A
171	MG171	NW_018659632.1	74823	A	G
172	MG172	NW_018659636.1	278293	C	T
173	MG173	NW_018659642.1	195248	C	A
174	MG174	NW_018659643.1	190818	G	T
175	MG175	NW_018659653.1	41749	C	A
176	MG176	NW_018659695.1	274778	C	T
177	MG177	NW_018659804.1	27897	C	A
178	MG178	NW_018659807.1	248844	T	A
179	MG179	NW_018659867.1	38430	T	C
180	MG180	NW_018659867.1	260768	G	T
181	MG181	NW_018659909.1	218639	G	C
182	MG182	NW_018659909.1	240606	G	A
183	MG183	NW_018659924.1	91182	T	C
184	MG184	NW_018660035.1	57823	C	T
185	MG185	NW_018660342.1	95180	A	G
186	MG186	NW_018660876.1	128939	T	C
187	MG187	NW_018660915.1	173980	G	T
188	MG188	NW_018661184.1	2149	T	G
189	MG189	NW_018661523.1	42643	C	A
190	MG190	NW_018661696.1	2303	A	G
191	MG191	NW_018661981.1	35887	T	G
192	MG192	NW_018662155.1	5661	G	A
193	MG193	NW_018662271.1	72320	A	T
194	MG194	NW_018662433.1	63919	G	A
195	MG195	NW_018662723.1	76688	A	T
196	MG196	NW_018662733.1	35633	C	T
197	MG197	NW_018662747.1	9886	A	G
198	MG198	NW_018662761.1	36236	T	C
199	MG199	NW_018662789.1	6428	T	C
200	MG200	NW_018663476.1	24518	C	T
201	MG201	NW_018663541.1	79262	A	G
202	MG202	NW_018663568.1	46493	A	G
203	MG203	NW_018663777.1	77165	C	T
204	MG204	NW_018663780.1	21314	C	T
205	MG205	NW_018663780.1	38006	G	T
206	MG206	NW_018664076.1	72288	G	A
207	MG207	NW_018665905.1	9532	G	/
208	MG208	NW_018673612.1	2813	G	A
209	MG209	NW_018674377.1	2999	C	T
210	MG210	NW_018674966.1	5179	C	G
211	MG211	NW_018675192.1	5452	A	G
212	MG212	NW_018675379.1	4875	A	G
213	MG213	NW_018675418.1	7016	G	A
214	MG214	NW_018675702.1	1456	T	C
215	MG215	NW_018676455.1	6626	T	C
216	MG216	NW_018676856.1	2431	G	A
217	MG217	NW_018680011.1	3181	G	A
218	MG218	NW_018691105.1	209	A	G
219	MG219	NW_018692212.1	1211	G	A
