# Supplementary material for: Establishment and Application of a Novel Genetic Detection Panel for SNPs in Mongolian Gerbils
Source: Genes (Basel). 2024 Jun 20;15(6):817. doi: 10.3390/genes15060817 (PMC11202554; doi:10.3390/genes15060817)
Supplement: Supplementary file 1 [file genes-15-00817-s001.zip › Table S2-The thirteen SNP loci that were deleted..xlsx]

## Sheet: Sheet1
Number	CHROM	POS	Variant_Classification	REF	ALT	REASON
MG160	NW_018659044.1	61689	Missense_Mutation	G	A	MAPQ<59
MG166	NW_018659372.1	305429	Nonsense_Mutation	G	T	MAPQ<59
MG218	NW_018691105.1	209	Missense_Mutation	A	G	MAPQ<59
MG13	NW_018657786.1	510560	5'Flank	A	G	Homomorphic
MG34	NW_018657847.1	498012	Missense_Mutation	C	T	Homomorphic
MG72	NW_018657993.1	90909	Nonstop_Mutation	A	T	Homomorphic
MG96	NW_018658094.1	34645	Missense_Mutation	C	T	Homomorphic
MG131	NW_018658273.1	646536	Intron	T	G	Homomorphic
MG199	NW_018662789.1	6428	Missense_Mutation	T	C	Homomorphic
MG207	NW_018665905.1	9532	Missense_Mutation	G	T	Homomorphic
MG175	NW_018659653.1	41749	Missense_Mutation	C	A	Linkage
MG181	NW_018659909.1	218639	3'Flank	G	C	Linkage
MG146	NW_018658761.1	495475	5'Flank	A	G	Linkage
