# Supplementary material for: Establishment and Application of a Novel Genetic Detection Panel for SNPs in Mongolian Gerbils
Source: Genes (Basel). 2024 Jun 20;15(6):817. doi: 10.3390/genes15060817 (PMC11202554; doi:10.3390/genes15060817)
Supplement: Supplementary file 1 [file genes-15-00817-s001.zip › Table S4- Mongolian gerbil - primers.xlsx]

## Sheet: Sheet1
#Chrom	fStart	fEnd	rStart	rEnd
NW_018657741.1	98503	98525	98656	98679
NW_018657745.1	38594	38617	38734	38757
NW_018657747.1	310996	311018	311132	311156
NW_018657753.1	678297	678317	678471	678491
NW_018657754.1	560380	560407	560612	560636
NW_018657756.1	1631831	1631853	1631973	1631997
NW_018657763.1	435962	435986	436100	436123
NW_018657766.1	14515	14538	14676	14699
NW_018657770.1	1990911	1990938	1991044	1991071
NW_018657771.1	648639	648662	648866	648888
NW_018657775.1	769141	769163	769308	769332
NW_018657781.1	448963	448985	449116	449137
NW_018657786.1	510494	510518	510689	510712
NW_018657787.1	1710735	1710760	1710897	1710920
NW_018657791.1	459937	459961	460114	460138
NW_018657795.1	55573	55596	55714	55737
NW_018657799.1	1516483	1516507	1516691	1516713
NW_018657807.1	130988	131007	131218	131238
NW_018657809.1	563354	563378	563507	563531
NW_018657811.1	447849	447871	447991	448015
NW_018657817.1	398006	398030	398238	398263
NW_018657824.1	1734683	1734706	1734823	1734844
NW_018657825.1	519655	519678	519891	519913
NW_018657826.1	1292116	1292139	1292316	1292339
NW_018657829.1	1055731	1055754	1055903	1055926
NW_018657831.1	719553	719575	719712	719738
NW_018657831.1	879530	879554	879671	879693
NW_018657833.1	248164	248187	248374	248399
NW_018657834.1	189346	189373	189579	189604
NW_018657836.1	459262	459285	459430	459453
NW_018657838.1	1246006	1246029	1246210	1246232
NW_018657841.1	1168214	1168236	1168357	1168379
NW_018657844.1	118458	118482	118599	118622
NW_018657847.1	497968	497992	498107	498130
NW_018657849.1	147253	147277	147398	147422
NW_018657857.1	308149	308173	308311	308333
NW_018657859.1	1081065	1081088	1081233	1081256
NW_018657865.1	33382	33404	33610	33632
NW_018657867.1	186548	186571	186726	186748
NW_018657868.1	924319	924343	924458	924481
NW_018657873.1	625174	625196	625331	625353
NW_018657875.1	414676	414698	414844	414867
NW_018657879.1	403820	403840	403976	403996
NW_018657883.1	665165	665188	665313	665335
NW_018657884.1	437604	437627	437813	437834
NW_018657888.1	735265	735289	735494	735517
NW_018657888.1	1469200	1469224	1469390	1469415
NW_018657891.1	586828	586852	587009	587030
NW_018657893.1	1416508	1416528	1416721	1416745
NW_018657897.1	463066	463088	463209	463232
NW_018657903.1	88877	88898	89025	89048
NW_018657905.1	595687	595710	595824	595848
NW_018657911.1	263199	263223	263372	263396
NW_018657915.1	154810	154837	155042	155066
NW_018657923.1	989083	989105	989224	989246
NW_018657925.1	201214	201237	201408	201431
NW_018657931.1	626572	626592	626804	626826
NW_018657933.1	1081697	1081719	1081886	1081910
NW_018657940.1	1086154	1086172	1086293	1086317
NW_018657940.1	1304099	1304123	1304238	1304260
NW_018657947.1	160080	160102	160230	160252
NW_018657951.1	640346	640369	640488	640510
NW_018657958.1	234725	234746	234894	234914
NW_018657961.1	508	530	723	747
NW_018657963.1	606855	606878	606999	607023
NW_018657969.1	202960	202983	203126	203150
NW_018657976.1	1219043	1219067	1219204	1219227
NW_018657978.1	450268	450292	450470	450492
NW_018657979.1	84365	84385	84584	84606
NW_018657983.1	362959	362979	363116	363138
NW_018657991.1	462049	462073	462214	462236
NW_018657993.1	90846	90871	91042	91068
NW_018658000.1	110007	110031	110239	110261
NW_018658009.1	639036	639058	639174	639197
NW_018658013.1	386522	386545	386660	386684
NW_018658015.1	308746	308770	308889	308911
NW_018658023.1	1119432	1119458	1119642	1119668
NW_018658030.1	484565	484587	484718	484740
NW_018658033.1	24994	25016	25198	25220
NW_018658033.1	604579	604602	604726	604748
NW_018658040.1	312202	312224	312377	312400
NW_018658044.1	1083357	1083377	1083526	1083546
NW_018658045.1	152900	152924	153133	153156
NW_018658047.1	122454	122476	122692	122713
NW_018658050.1	713123	713146	713338	713361
NW_018658057.1	32937	32960	33088	33113
NW_018658060.1	167700	167723	167845	167868
NW_018658067.1	612178	612201	612375	612400
NW_018658069.1	554899	554922	555038	555059
NW_018658072.1	555626	555648	555791	555814
NW_018658078.1	48509	48534	48739	48763
NW_018658081.1	346598	346619	346810	346833
NW_018658083.1	76731	76755	76868	76891
NW_018658087.1	982845	982865	983009	983033
NW_018658089.1	544222	544245	544442	544464
NW_018658094.1	34500	34524	34698	34722
NW_018658102.1	117075	117098	117234	117256
NW_018658105.1	205994	206020	206206	206231
NW_018658113.1	64809	64832	65032	65057
NW_018658118.1	308947	308968	309095	309119
NW_018658119.1	161530	161552	161693	161717
NW_018658128.1	673286	673308	673427	673450
NW_018658132.1	145551	145574	145727	145749
NW_018658147.1	41592	41614	41754	41778
NW_018658148.1	43906	43928	44107	44132
NW_018658149.1	310012	310034	310179	310201
NW_018658151.1	621611	621633	621759	621782
NW_018658152.1	182002	182026	182148	182171
NW_018658160.1	706438	706462	706616	706639
NW_018658161.1	564651	564673	564878	564900
NW_018658162.1	824198	824220	824341	824363
NW_018658163.1	768399	768420	768626	768648
NW_018658164.1	274341	274363	274546	274569
NW_018658168.1	333397	333419	333545	333569
NW_018658170.1	468624	468646	468832	468856
NW_018658171.1	131680	131703	131832	131854
NW_018658172.1	79648	79673	79790	79814
NW_018658174.1	212078	212102	212218	212242
NW_018658176.1	75690	75712	75831	75853
NW_018658178.1	144288	144311	144472	144495
NW_018658179.1	526161	526184	526305	526328
NW_018658182.1	70368	70391	70569	70594
NW_018658186.1	355974	355996	356146	356169
NW_018658203.1	697117	697140	697313	697336
NW_018658204.1	819323	819346	819481	819503
NW_018658204.1	827829	827852	827999	828022
NW_018658244.1	165855	165881	165993	166018
NW_018658258.1	331940	331962	332081	332105
NW_018658270.1	64766	64792	64969	64994
NW_018658272.1	786766	786790	786955	786977
NW_018658273.1	646318	646342	646553	646577
NW_018658278.1	540460	540485	540609	540633
NW_018658342.1	246965	246988	247125	247148
NW_018658431.1	259768	259790	259940	259962
NW_018658498.1	329460	329481	329622	329644
NW_018658583.1	438467	438491	438650	438674
NW_018658610.1	530367	530391	530552	530574
NW_018658612.1	137970	137994	138111	138135
NW_018658631.1	60757	60781	60992	61015
NW_018658696.1	413300	413323	413446	413470
NW_018658707.1	206649	206672	206869	206892
NW_018658719.1	489011	489032	489245	489267
NW_018658731.1	91758	91783	91977	92000
NW_018658735.1	102293	102313	102532	102553
NW_018658761.1	495448	495470	495675	495698
NW_018658767.1	212375	212397	212515	212537
NW_018658782.1	494352	494376	494494	494518
NW_018658832.1	303165	303189	303387	303409
NW_018658891.1	293197	293219	293378	293401
NW_018658931.1	191411	191435	191547	191572
NW_018659004.1	397817	397839	397973	397995
NW_018659011.1	268381	268402	268563	268584
NW_018659015.1	154169	154193	154353	154376
NW_018659017.1	199605	199629	199746	199771
NW_018659021.1	1859	1882	2069	2093
NW_018659022.1	188089	188112	188326	188349
NW_018659023.1	43006	43029	43215	43237
NW_018659023.1	51667	51693	51876	51904
NW_018659044.1	61559	61582	61792	61816
NW_018659102.1	20425	20448	20651	20675
NW_018659167.1	382122	382145	382328	382351
NW_018659169.1	238365	238389	238552	238575
NW_018659319.1	233531	233554	233681	233705
NW_018659371.1	229352	229379	229505	229528
NW_018659372.1	305379	305400	305532	305553
NW_018659372.1	316870	316892	317109	317130
NW_018659461.1	81874	81897	82081	82104
NW_018659568.1	45199	45219	45354	45377
NW_018659622.1	233579	233602	233743	233766
NW_018659632.1	74773	74797	74910	74935
NW_018659636.1	278114	278136	278333	278357
NW_018659642.1	195199	195220	195381	195405
NW_018659643.1	190707	190729	190900	190924
NW_018659653.1	41609	41633	41758	41779
NW_018659695.1	274671	274693	274815	274838
NW_018659804.1	27771	27796	27910	27933
NW_018659807.1	248673	248695	248870	248895
NW_018659867.1	38321	38345	38537	38560
NW_018659867.1	260574	260596	260771	260795
NW_018659909.1	218581	218603	218767	218791
NW_018659909.1	240496	240518	240663	240686
NW_018659924.1	91142	91166	91291	91315
NW_018660035.1	57758	57780	57912	57935
NW_018660342.1	95010	95038	95239	95263
NW_018660876.1	128871	128893	129013	129037
NW_018660915.1	173824	173846	174003	174026
NW_018661184.1	2117	2140	2281	2305
NW_018661523.1	42598	42622	42760	42783
NW_018661696.1	2266	2288	2418	2439
NW_018661981.1	35812	35833	35992	36013
NW_018662155.1	5483	5507	5716	5738
NW_018662271.1	72168	72192	72342	72364
NW_018662433.1	63863	63887	64071	64095
NW_018662723.1	76556	76578	76795	76816
NW_018662733.1	35560	35584	35705	35727
NW_018662747.1	9841	9864	10063	10086
NW_018662761.1	36106	36128	36247	36269
NW_018662789.1	6392	6418	6604	6626
NW_018663476.1	24451	24476	24599	24623
NW_018663541.1	79234	79254	79385	79405
NW_018663568.1	46369	46391	46543	46565
NW_018663777.1	77116	77140	77317	77341
NW_018663780.1	21128	21151	21323	21345
NW_018663780.1	37793	37816	38029	38053
NW_018664076.1	72245	72267	72480	72504
NW_018665905.1	9472	9494	9679	9704
NW_018673612.1	2751	2778	2985	3010
NW_018674377.1	2832	2856	3056	3078
NW_018674966.1	5042	5061	5194	5213
NW_018675192.1	5247	5269	5474	5496
NW_018675379.1	4749	4775	4940	4965
NW_018675418.1	6890	6914	7123	7147
NW_018675702.1	1364	1387	1505	1527
NW_018676455.1	6467	6489	6640	6663
NW_018676856.1	2361	2389	2553	2581
NW_018680011.1	2994	3016	3204	3226
NW_018691105.1	178	203	358	382
NW_018692212.1	1167	1189	1310	1332
NW_018658433.1	394906	394923	395053	395070
