# Supplementary material for: Establishment and Application of a Novel Genetic Detection Panel for SNPs in Mongolian Gerbils
Source: Genes (Basel). 2024 Jun 20;15(6):817. doi: 10.3390/genes15060817 (PMC11202554; doi:10.3390/genes15060817)
Supplement: Supplementary file 1 [file genes-15-00817-s001.zip › Table S5- Principal component analysis.xlsx]

## Sheet: Principal component analysis
rm(list = ls())
#install.packages('factoextra')
library(factoextra)
library(ggplot2)
setwd("C:/Users/10071/Desktop/Mongolian gerbils/PCA analysis")
rt <- read.table("Mongolian gerbils PCA analysis 206 loci 3 outbred populations.txt", header=T, sep="\t", check.names=F, row.names=1)
dimnames=list(rownames(rt),colnames(rt))
data <- matrix(as.numeric(as.matrix(rt)),nrow=nrow(rt),dimnames=dimnames)
PCA <- prcomp(rt[,1:ncol(rt)-1],center = T,scale. = F)
summary(PCA)
fviz_eig(PCA,addlabels = T)
pdf(file = "PCA.pdf",width = 6,height = 5)
PCAplot <- fviz_pca_ind(PCA,
col.ind = rt[,ncol(rt)],
label = 'none',
palette = "Set1", #color
addEllipses = T,
legend.title = colnames(rt[ncol(rt)]),
geom = ("point"),
ggtheme = theme_bw(), #Add Outer frame
)+
theme(panel.grid = element_blank())+ #Remove internal borders
labs(title = '',x = "PC1", y = "PC2")
print(PCAplot)
dev.off()
